# Supplementary material for: Pollination efficacy of stingless bees, Tetragonula pagdeni Schwarz (Apidae: Meliponini), on greenhouse tomatoes (Solanum lycopersicum Linnaeus)
Source: PeerJ. 2023 May 5;11:e15367. doi: 10.7717/peerj.15367 (PMC10166076; doi:10.7717/peerj.15367)
Supplement: Supplemental Information 1 [file peerj-11-15367-s001.xlsx]

## Sheet: Table 1
Time	incoming bee	outgoing bees
05:00:00	0	0
05:00:00	0	0
05:00:00	0	0
05:00:00	0	0
05:00:00	0	0
05:00:00	0	0
05:00:00	0	0
05:00:00	0	0
05:00:00	0	0
05:00:00	0	0
06:00:00	5	3
06:00:00	3	2
06:00:00	4.5	5
06:00:00	4	6
06:00:00	6.5	7
06:00:00	3	5
06:00:00	5.5	1
06:00:00	5.5	4
06:00:00	5.5	6
06:00:00	7	6
07:00:00	19.5	69
07:00:00	23	67
07:00:00	19	58
07:00:00	22	55
07:00:00	34	57
07:00:00	27.5	57
07:00:00	30	55
07:00:00	28	69
07:00:00	27	63
07:00:00	27	62
08:00:00	30.5	73
08:00:00	33.5	77
08:00:00	36.5	71
08:00:00	36.5	69
08:00:00	40	70
08:00:00	45	71
08:00:00	37.5	68
08:00:00	43	74
08:00:00	25	71
08:00:00	42.5	64
09:00:00	51.5	64
09:00:00	51.5	74
09:00:00	52.5	67
09:00:00	55	72
09:00:00	61.5	68
09:00:00	60.5	67
09:00:00	51.5	71
09:00:00	57	67
09:00:00	48	78
09:00:00	50.5	79
10:00:00	67	76
10:00:00	64	76
10:00:00	70.5	77
10:00:00	61	81
10:00:00	67.5	80
10:00:00	64	81
10:00:00	60.5	74
10:00:00	64	67
10:00:00	55	81
10:00:00	57.5	77
11:00:00	69.5	53
11:00:00	74	57
11:00:00	78	59
11:00:00	69	66
11:00:00	44.5	63
11:00:00	41	67
11:00:00	41	64
11:00:00	39.5	61
11:00:00	41	61
11:00:00	34.5	71
12:00:00	42	54
12:00:00	43	54
12:00:00	39	65
12:00:00	32.5	59
12:00:00	20	61
12:00:00	14.5	67
12:00:00	19	58
12:00:00	14.5	52
12:00:00	14	63
12:00:00	13.5	63
13:00:00	10.5	53
13:00:00	10.5	52
13:00:00	17	59
13:00:00	18	51
13:00:00	20	46
13:00:00	22	47
13:00:00	17.5	68
13:00:00	14	46
13:00:00	20	55
13:00:00	18.5	54
14:00:00	12	18
14:00:00	13.5	28
14:00:00	10.5	23
14:00:00	7	17
14:00:00	15.5	37
14:00:00	14.5	30
14:00:00	11.5	31
14:00:00	15	25
14:00:00	11	48
14:00:00	14.5	28
15:00:00	5	11
15:00:00	9	16
15:00:00	5	21
15:00:00	5	17
15:00:00	6	17
15:00:00	5.5	16
15:00:00	7	24
15:00:00	5	14
15:00:00	8	15
15:00:00	11.5	17
16:00:00	14	6
16:00:00	15	7
16:00:00	8	7
16:00:00	7	9
16:00:00	6	12
16:00:00	7.5	17
16:00:00	6	13
16:00:00	5.5	7
16:00:00	10.5	12
16:00:00	7.5	11
17:00:00	10.5	8
17:00:00	6.5	5
17:00:00	5.5	10
17:00:00	9.5	7
17:00:00	8	7
17:00:00	8	9
17:00:00	7	11
17:00:00	7	9
17:00:00	8	5
17:00:00	7	6
18:00:00	8.5	2
18:00:00	6	3
18:00:00	7	3
18:00:00	7	4
18:00:00	4.5	5
18:00:00	5.5	1
18:00:00	2.5	3
18:00:00	4.5	7
18:00:00	4.5	4
18:00:00	3	4
19:00:00	0	0
19:00:00	0	0
19:00:00	0	0
19:00:00	0	0
19:00:00	0	0
19:00:00	0	0
19:00:00	0	0
19:00:00	0	0
19:00:00	0	0
19:00:00	0	0
