# Supplementary material for: Pollination efficacy of stingless bees, Tetragonula pagdeni Schwarz (Apidae: Meliponini), on greenhouse tomatoes (Solanum lycopersicum Linnaeus)
Source: PeerJ. 2023 May 5;11:e15367. doi: 10.7717/peerj.15367 (PMC10166076; doi:10.7717/peerj.15367)
Supplement: Supplemental Information 2 [file peerj-11-15367-s002.xls]

## Sheet: Number of Fruit set (%)
Treatments	No.of inflorescence	Replications	No.of flower/inflorescence	Number of fruit/inflorescence
1	1	1	7	0
1	2	1	5	0
1	3	1	6	0
1	4	1	8	0		Treatments: 1= Greenhouse with stingless bees;bagged, 2= Greenhouse with stingless bees; without bagged,
1	5	1	5	0		3= Greenhouse without stingless bees;bagged, 4=Greenhouse without stingless bees;without bagged
1	6	1	7	0
1	7	1	6	0
1	8	1	6	0
1	9	1	8	2
1	10	1	9	0
1	11	1	8	0
1	12	1	6	0
1	13	1	6	0
1	14	1	7	1
1	15	1	5	0
1	16	1	5	0
1	17	1	4	0
1	18	1	6	0
1	19	1	6	1
1	20	1	7	0
1	1	2	5	0
1	2	2	5	1
1	3	2	5	0
1	4	2	7	0
1	5	2	6	0
1	6	2	7	0
1	7	2	6	0
1	8	2	5	0
1	9	2	8	3
1	10	2	8	0
1	11	2	8	0
1	12	2	7	1
1	13	2	5	0
1	14	2	7	0
1	15	2	4	0
1	16	2	5	0
1	17	2	4	0
1	18	2	8	0
1	19	2	5	0
1	20	2	7	1
2	1	1	8	3
2	2	1	6	0
2	3	1	6	1
2	4	1	6	1
2	5	1	5	2
2	6	1	7	0
2	7	1	7	2
2	8	1	5	2
2	9	1	4	0
2	10	1	9	1
2	11	1	5	0
2	12	1	5	1
2	13	1	6	0
2	14	1	7	0
2	15	1	8	0
2	16	1	3	1
2	17	1	5	0
2	18	1	5	0
2	19	1	5	4
2	20	1	7	0
2	1	2	5	1
2	2	2	5	2
2	3	2	8	0
2	4	2	7	3
2	5	2	5	0
2	6	2	6	1
2	7	2	5	2
2	8	2	5	1
2	9	2	8	0
2	10	2	9	2
2	11	2	7	0
2	12	2	5	1
2	13	2	6	0
2	14	2	5	2
2	15	2	7	0
2	16	2	9	1
2	17	2	5	0
2	18	2	6	2
2	19	2	5	2
2	20	2	5	0
3	1	1	4	0
3	2	1	4	0
3	3	1	8	0
3	4	1	6	0
3	5	1	7	0
3	6	1	7	0
3	7	1	7	1
3	8	1	5	0
3	9	1	4	0
3	10	1	7	1
3	11	1	8	0
3	12	1	9	0
3	13	1	5	0
3	14	1	5	0
3	15	1	5	0
3	16	1	7	0
3	17	1	5	0
3	18	1	8	0
3	19	1	4	0
3	20	1	5	0
3	1	2	5	0
3	2	2	4	0
3	3	2	5	0
3	4	2	8	2
3	5	2	7	0
3	6	2	6	0
3	7	2	7	0
3	8	2	5	0
3	9	2	4	0
3	10	2	7	0
3	11	2	8	0
3	12	2	4	0
3	13	2	7	0
3	14	2	5	0
3	15	2	6	0
3	16	2	7	1
3	17	2	5	0
3	18	2	8	0
3	19	2	9	1
3	20	2	7	0
4	1	1	6	1
4	2	1	5	0
4	3	1	5	0
4	4	1	5	0
4	5	1	8	3
4	6	1	5	0
4	7	1	4	0
4	8	1	6	0
4	9	1	7	0
4	10	1	9	1
4	11	1	5	0
4	12	1	5	0
4	13	1	5	0
4	14	1	6	1
4	15	1	7	0
4	16	1	4	1
4	17	1	4	0
4	18	1	5	0
4	19	1	8	2
4	20	1	7	0
4	1	2	4	2
4	2	2	6	1
4	3	2	5	0
4	4	2	5	0
4	5	2	7	2
4	6	2	5	0
4	7	2	5	1
4	8	2	6	0
4	9	2	8	4
4	10	2	5	0
4	11	2	5	1
4	12	2	6	0
4	13	2	7	3
4	14	2	5	0
4	15	2	7	2
4	16	2	4	0
4	17	2	5	2
4	18	2	4	0
4	19	2	6	1
4	20	2	4	0

## Sheet: fruit quality
Treatments	No.of fruit	Replications	Number of Seeds	Fresh weight (g)	Fruit diameter (mm)	Fruit height (mm)
1	1	1	13	3.6	17	23
1	2	1	11	4.4	18	26
1	3	1	15	4.4	18	24		Treatments: 1= Greenhouse with stingless bees;bagged, 2= Greenhouse with stingless bees; without bagged,
1	4	1	16	4.2	18	26		3= Greenhouse without stingless bees;bagged, 4=Greenhouse without stingless bees;without bagged
1	1	2	12	2.8	15	21
1	2	2	13	2.8	15	22
1	3	2	15	2.6	16	20
1	4	2	16	3	15	21
1	5	2	14	2.4	15.5	19
1	6	2	9	1.4	10	16
2	1	1	16	4	16	28.5
2	2	1	19	5	18	31
2	3	1	15	4.8	18.5	29
2	4	1	17	4	16	29
2	5	1	19	3.8	17	31
2	6	1	21	4.2	16	31
2	7	1	11	5	17	31
2	8	1	24	7.7	17.5	40
2	9	1	14	5.4	18.5	30
2	10	1	18	5.6	17	34
2	11	1	17	6.6	20	35
2	12	1	19	6.2	21.5	30
2	13	1	19	4.4	18	27
2	14	1	23	6	17	33
2	15	1	21	4.6	18	29
2	16	1	21	7	19	35
2	17	1	19	5.8	18	33
2	18	1	17	4.6	13	31
2	1	2	17	7	19	28
2	2	2	15	6	18.5	25
2	3	2	17	4.4	13	25.5
2	4	2	16	5	18	26
2	5	2	20	5.2	19	30
2	6	2	15	4.3	11	21
2	7	2	19	5.7	19	28
2	8	2	14	3.8	11	24
2	9	2	16	5.2	17.5	30
2	10	2	23	6.8	21	30.5
2	11	2	15	5	18	28
2	12	2	17	5.2	18	28
2	13	2	17	4.8	17	27
2	14	2	21	6	17.5	30
2	15	2	17	6	17.5	28
2	16	2	18	7	18.5	28
2	17	2	18	4.8	17	27
2	18	2	17	5	18	25
2	19	2	16	5	18	28
2	20	2	14	4.6	15	21
3	1	1	15	3.4	18	21
3	2	1	0	2.8	16	19
3	1	2	8	2.2	14	20
3	2	2	6	1.2	11	15
3	3	2	0	2.4	14	21
3	4	2	0	3.2	18	22
4	1	1	14	4	17	25
4	2	1	14	4.2	18	26
4	3	1	16	3.4	17	26
4	4	1	11	4.2	16.5	30
4	5	1	14	4.2	16.5	27
4	6	1	11	3.4	15	21.5
4	7	1	11	4	16.5	25
4	8	1	15	30	15	24.5
4	9	1	13	2.8	15.5	22
4	1	2	9	3.6	17	24.5
4	2	2	12	3.8	17	23
4	3	2	14	3.8	17	25
4	4	2	13	4	18	25
4	5	2	11	3.4	16	22
4	6	2	13	5	19	27
4	7	2	12	4.8	20	26
4	8	2	13	4.4	18	25
4	9	2	13	5.2	20	27
4	10	2	10	4	17.5	24
4	11	2	13	3.8	17	25
4	12	2	11	3.8	17	25
4	13	2	11	3.4	16.5	24
4	14	2	14	5	20	22
4	15	2	10	3.6	17	24.5
4	16	2	13	2.8	15	21
4	17	2	8	2.8	15	21
4	18	2	11	3	16	21
4	19	2	12	3	16	22
