# Supplementary material for: Pollination efficacy of stingless bees, Tetragonula pagdeni Schwarz (Apidae: Meliponini), on greenhouse tomatoes (Solanum lycopersicum Linnaeus)
Source: PeerJ. 2023 May 5;11:e15367. doi: 10.7717/peerj.15367 (PMC10166076; doi:10.7717/peerj.15367)
Supplement: Supplemental Information 3 [file peerj-11-15367-s003.xlsx]

## Sheet: Figure 1
Time	treatments	Incoming with pollen	Incoming without pollen	Temperature	Humidity
05:00:00	1	0	0	29.98	65.59
05:00:00	1	0	0	28.78	65.56
05:00:00	1	0	0	28.6806	65.63
05:00:00	1	0	0	28.7606	65.48
05:00:00	1	0	0	28.33	65.59
05:00:00	1	0	0	29.45	64.69
05:00:00	1	0	0	28.5	64.13
05:00:00	1	0	0	27.9917	64.56
05:00:00	1	0	0	29.6667	65.37
05:00:00	1	0	0	28.7606	65.99
06:00:00	2	1.5	3	28.78	65.63
06:00:00	2	0.5	2	30.2853	68.09
06:00:00	2	2	2.5	31.38	68.84
06:00:00	2	1.5	2	32.38	67.84
06:00:00	2	3	3.5	31.13	68.34
06:00:00	2	1	2	28.6806	65.48
06:00:00	2	3	2.5	28.7606	65.59
06:00:00	2	2.5	2.5	24.52	66.69
06:00:00	2	3.5	1.5	27.32	64.13
06:00:00	2	5	2	29.01	66.56
07:00:00	3	7.5	11.5	28.6806	65.63
07:00:00	3	7	16	30.2853	68.09
07:00:00	3	9.5	9	31.38	68.84
07:00:00	3	5.5	16	32.38	67.84
07:00:00	3	16	18	31.13	68.34
07:00:00	3	11	16.5	28.6806	65.48
07:00:00	3	15	15	28.7606	65.59
07:00:00	3	14.5	13	24.52	66.69
07:00:00	3	15	12	27.32	64.13
07:00:00	3	12	15	29.01	66.56
08:00:00	4	13	17.5	29.0111	67.85
08:00:00	4	10.5	22.5	30.2853	68.09
08:00:00	4	15.5	20.5	31.38	68.84
08:00:00	4	11	25.5	32.38	67.84
08:00:00	4	15	25	31.13	68.34
08:00:00	4	15.5	29	28.6806	65.48
08:00:00	4	16	21.5	28.7606	65.59
08:00:00	4	12	31	24.52	66.69
08:00:00	4	12	13	27.32	64.13
08:00:00	4	10.5	31.5	29.01	66.56
09:00:00	5	20	31.5	28.7417	68.15
09:00:00	5	11.5	39.5	30.3208	69.18
09:00:00	5	20	32.5	31.82	69.68
09:00:00	5	15.5	39	32.82	68.68
09:00:00	5	21.5	39.5	31.57	69.18
09:00:00	5	18	42.5	28.7417	68
09:00:00	5	14.5	36.5	28.8217	68.11
09:00:00	5	17	40	25.53	69.21
09:00:00	5	11.5	36	28.33	66.65
09:00:00	5	14	36.5	29.45	67.4
10:00:00	6	22	45	28.5	69.01
10:00:00	6	18	46	30.5	69.9
10:00:00	6	20	50.5	32	70.4
10:00:00	6	21	40	31.75	69.9
10:00:00	6	22.5	44.5	28.5	68.86
10:00:00	6	16.5	47	28.58	68.97
10:00:00	6	18	42.5	26.13	70.06
10:00:00	6	18	46	28.93	67.5
10:00:00	6	16	39	30.63	68.12
10:00:00	6	16	41.5	32.75	68.75
11:00:00	7	19.5	49.5	28.2611	69.44
11:00:00	7	21.5	51	30.2611	70.48
11:00:00	7	23.5	54	32.7611	70.98
11:00:00	7	19.5	49	33.7611	69.98
11:00:00	7	15.5	28.5	32.5111	70.48
11:00:00	7	12.5	28	28.2611	69.29
11:00:00	7	11.5	29	28.3411	69.4
11:00:00	7	11	28.5	26.8911	70.5
11:00:00	7	12.5	27	29.6911	67.94
11:00:00	7	8.5	25.5	31.3911	68.7
12:00:00	8	11.5	30	27.9583	69.39
12:00:00	8	10.5	32	29.9583	70.59
12:00:00	8	12	27	33.46	71.09
12:00:00	8	8	24.5	34.46	70.09
12:00:00	8	6.5	13	33.21	70.59
12:00:00	8	5.5	8.5	27.9583	69.24
12:00:00	8	7.5	11	28.0383	69.35
12:00:00	8	6.5	7.5	26.5883	70.45
12:00:00	8	8	6	29.3883	67.89
12:00:00	8	5.5	7.5	32.09	68.81
13:00:00	9	2.5	7.5	27.7944	69.73
13:00:00	9	3.5	6.5	29.7944	70.91
13:00:00	9	6	11	33.69	71.41
13:00:00	9	6.5	11	34.69	70.41
13:00:00	9	8.5	11.5	33.44	70.91
13:00:00	9	8	14	27.7944	69.58
13:00:00	9	7	10.5	27.8744	69.69
13:00:00	9	5	9	26.4244	70.79
13:00:00	9	10	10	29.2244	68.23
13:00:00	9	7	11.5	32.32	69.13
14:00:00	10	5.5	6.5	27.6889	70.87
14:00:00	10	5.5	8	29.6889	71.77
14:00:00	10	5	5.5	34.19	72.27
14:00:00	10	1.5	5.5	35.19	71.27
14:00:00	10	5.5	10	33.94	71.77
14:00:00	10	7.5	7	27.6889	70.72
14:00:00	10	3.5	8	27.7689	70.83
14:00:00	10	6	9	27.3189	71.93
14:00:00	10	5	6	30.1189	69.37
14:00:00	10	8	6.5	32.82	69.99
15:00:00	11	2	3	27.9917	70.73
15:00:00	11	4	5	29.9917	71.78
15:00:00	11	2	3	34.49	72.28
15:00:00	11	1	4	35.49	71.28
15:00:00	11	3	3	34.24	71.78
15:00:00	11	2	3.5	27.9917	70.58
15:00:00	11	4.5	2.5	28.0717	70.69
15:00:00	11	1.5	3.5	28.62	71.79
15:00:00	11	4.5	3.5	31.42	69.23
15:00:00	11	7.5	4	33.12	70
16:00:00	12	5	9	28.55	70.5
16:00:00	12	7	8	30.55	71.83
16:00:00	12	3	5	34.37	72.33
16:00:00	12	1.5	5.5	35.37	71.33
16:00:00	12	2.5	3.5	34.12	71.83
16:00:00	12	3	4.5	28.55	70.35
16:00:00	12	2.5	3.5	28.63	70.46
16:00:00	12	2.5	3	29.18	71.56
16:00:00	12	3.5	7	31.98	69
16:00:00	12	2.5	5	33	70.05
17:00:00	13	3	7.5	29.0444	70.67
17:00:00	13	3	3.5	31.0444	72.32
17:00:00	13	3	2.5	33.5444	72.82
17:00:00	13	2.5	7	34.5444	71.82
17:00:00	13	2	6	33.2944	72.32
17:00:00	13	2.5	5.5	29.0444	70.52
17:00:00	13	2.5	4.5	29.1244	70.63
17:00:00	13	2	5	28.67	71.73
17:00:00	13	2.5	5.5	31.47	69.17
17:00:00	13	1.5	5.5	32.1744	70.54
18:00:00	14	3	5.5	29.6667	71.12
18:00:00	14	3.5	2.5	31.6667	72.58
18:00:00	14	3	4	34.1667	73.08
18:00:00	14	3	4	35.1667	72.08
18:00:00	14	1.5	3	33.9167	72.58
18:00:00	14	1.5	4	29.6667	70.97
18:00:00	14	1.5	1	29.7467	71.08
18:00:00	14	1.5	3	28.29	72.18
18:00:00	14	2	2.5	31.09	69.62
18:00:00	14	1.5	1.5	32.7967	70.8
19:00:00	15	0	0	29.6667	70.53
19:00:00	15	0	0	30.6667	71.12
19:00:00	15	0	0	32.1667	72.58
19:00:00	15	0	0	32.1667	73.08
19:00:00	15	0	0	33.9167	71.08
19:00:00	15	0	0	29.6667	72.52
19:00:00	15	0	0	29.7467	71.97
19:00:00	15	0	0	30.29	71.08
19:00:00	15	0	0	31.09	72.18
19:00:00	15	0	0	32.7967	69.62
