# Supplementary material for: Pollination efficacy of stingless bees, Tetragonula pagdeni Schwarz (Apidae: Meliponini), on greenhouse tomatoes (Solanum lycopersicum Linnaeus)
Source: PeerJ. 2023 May 5;11:e15367. doi: 10.7717/peerj.15367 (PMC10166076; doi:10.7717/peerj.15367)
Supplement: Supplemental Information 4 [file peerj-11-15367-s004.xlsx]

## Sheet: Fruit set
Treatments	Number of fruit	Replications	Results
1	1	1	0
1	2	1	0		Treatments: 1= WSB, 2= WoSBHV, 3= WoSB
1	3	1	1
1	4	1	0
1	5	1	1
1	6	1	1
1	7	1	1
1	8	1	1
1	9	1	1
1	10	1	1
1	11	1	0
1	12	1	1
1	13	1	1
1	14	1	0
1	15	1	1
1	16	1	1
1	17	1	0
1	18	1	1
1	19	1	1
1	20	1	1
1	21	1	1
1	22	1	1
1	23	1	1
1	24	1	1
1	25	1	1
1	26	1	1
1	27	1	1
1	28	1	1
1	29	1	1
1	30	1	1
1	31	1	1
1	32	1	0
1	33	1	1
1	34	1	0
1	35	1	0
1	36	1	1
1	37	1	1
1	38	1	1
1	39	1	1
1	40	1	1
1	41	1	1
1	42	1	1
1	43	1	1
1	44	1	1
1	45	1	1
1	46	1	1
1	47	1	1
1	48	1	1
1	49	1	1
1	50	1	1
1	51	1	0
1	52	1	1
1	53	1	1
1	54	1	1
1	55	1	1
1	56	1	0
1	57	1	1
1	58	1	1
1	59	1	1
1	60	1	1
1	61	1	1
1	62	1	1
1	63	1	1
1	64	1	1
1	65	1	1
1	66	1	1
1	67	1	1
1	68	1	1
1	69	1	1
1	70	1	1
1	71	1	1
1	72	1	1
1	73	1	1
1	74	1	1
1	75	1	1
1	76	1	0
1	77	1	1
1	78	1	1
1	79	1	1
1	80	1	1
1	81	1	1
1	82	1	1
1	83	1	0
1	84	1	0
1	85	1	0
1	86	1	1
1	87	1	1
1	88	1	0
1	89	1	1
1	90	1	1
1	91	1	1
1	92	1	0
1	93	1	1
1	94	1	1
1	95	1	1
1	96	1	1
1	97	1	1
1	98	1	1
1	99	1	0
1	100	1	1
1	1	2	1
1	2	2	1
1	3	2	1
1	4	2	1
1	5	2	0
1	6	2	1
1	7	2	1
1	8	2	1
1	9	2	0
1	10	2	0
1	11	2	0
1	12	2	1
1	13	2	1
1	14	2	1
1	15	2	1
1	16	2	1
1	17	2	1
1	18	2	1
1	19	2	1
1	20	2	1
1	21	2	1
1	22	2	1
1	23	2	1
1	24	2	1
1	25	2	1
1	26	2	1
1	27	2	0
1	28	2	1
1	29	2	1
1	30	2	1
1	31	2	1
1	32	2	1
1	33	2	1
1	34	2	1
1	35	2	1
1	36	2	1
1	37	2	1
1	38	2	1
1	39	2	1
1	40	2	1
1	41	2	1
1	42	2	1
1	43	2	1
1	44	2	1
1	45	2	0
1	46	2	1
1	47	2	1
1	48	2	1
1	49	2	1
1	50	2	1
1	51	2	0
1	52	2	1
1	53	2	1
1	54	2	1
1	55	2	1
1	56	2	1
1	57	2	1
1	58	2	1
1	59	2	1
1	60	2	1
1	61	2	1
1	62	2	1
1	63	2	1
1	64	2	1
1	65	2	1
1	66	2	1
1	67	2	1
1	68	2	1
1	69	2	1
1	70	2	1
1	71	2	0
1	72	2	1
1	73	2	1
1	74	2	1
1	75	2	1
1	76	2	1
1	77	2	1
1	78	2	0
1	79	2	0
1	80	2	1
1	81	2	1
1	82	2	1
1	83	2	1
1	84	2	1
1	85	2	1
1	86	2	1
1	87	2	1
1	88	2	1
1	89	2	1
1	90	2	1
1	91	2	1
1	92	2	0
1	93	2	1
1	94	2	1
1	95	2	1
1	96	2	0
1	97	2	1
1	98	2	1
1	99	2	1
1	100	2	1
2	1	1	1
2	2	1	1
2	3	1	0
2	4	1	0
2	5	1	1
2	6	1	1
2	7	1	0
2	8	1	0
2	9	1	0
2	10	1	1
2	11	1	1
2	12	1	1
2	13	1	1
2	14	1	1
2	15	1	1
2	16	1	1
2	17	1	1
2	18	1	1
2	19	1	1
2	20	1	1
2	21	1	1
2	22	1	1
2	23	1	1
2	24	1	1
2	25	1	1
2	26	1	0
2	27	1	1
2	28	1	1
2	29	1	1
2	30	1	1
2	31	1	1
2	32	1	1
2	33	1	0
2	34	1	1
2	35	1	1
2	36	1	1
2	37	1	1
2	38	1	1
2	39	1	0
2	40	1	1
2	41	1	1
2	42	1	1
2	43	1	1
2	44	1	1
2	45	1	1
2	46	1	1
2	47	1	0
2	48	1	1
2	49	1	1
2	50	1	1
2	51	1	1
2	52	1	1
2	53	1	1
2	54	1	1
2	55	1	1
2	56	1	0
2	57	1	1
2	58	1	0
2	59	1	0
2	60	1	0
2	61	1	1
2	62	1	1
2	63	1	0
2	64	1	0
2	65	1	0
2	66	1	1
2	67	1	1
2	68	1	1
2	69	1	1
2	70	1	1
2	71	1	1
2	72	1	0
2	73	1	0
2	74	1	1
2	75	1	1
2	76	1	1
2	77	1	1
2	78	1	1
2	79	1	1
2	80	1	1
2	81	1	1
2	82	1	1
2	83	1	1
2	84	1	1
2	85	1	1
2	86	1	1
2	87	1	1
2	88	1	1
2	89	1	1
2	90	1	0
2	91	1	1
2	92	1	1
2	93	1	0
2	94	1	0
2	95	1	1
2	96	1	1
2	97	1	1
2	98	1	0
2	99	1	1
2	100	1	1
2	1	2	0
2	2	2	0
2	3	2	0
2	4	2	1
2	5	2	1
2	6	2	1
2	7	2	1
2	8	2	0
2	9	2	1
2	10	2	1
2	11	2	1
2	12	2	1
2	13	2	1
2	14	2	1
2	15	2	1
2	16	2	1
2	17	2	1
2	18	2	1
2	19	2	1
2	20	2	1
2	21	2	1
2	22	2	1
2	23	2	1
2	24	2	1
2	25	2	1
2	26	2	1
2	27	2	1
2	28	2	1
2	29	2	1
2	30	2	1
2	31	2	1
2	32	2	1
2	33	2	1
2	34	2	0
2	35	2	0
2	36	2	1
2	37	2	1
2	38	2	1
2	39	2	1
2	40	2	1
2	41	2	1
2	42	2	1
2	43	2	1
2	44	2	1
2	45	2	1
2	46	2	1
2	47	2	1
2	48	2	1
2	49	2	1
2	50	2	0
2	51	2	1
2	52	2	1
2	53	2	1
2	54	2	1
2	55	2	0
2	56	2	1
2	57	2	1
2	58	2	1
2	59	2	1
2	60	2	1
2	61	2	1
2	62	2	1
2	63	2	1
2	64	2	1
2	65	2	1
2	66	2	1
2	67	2	1
2	68	2	0
2	69	2	0
2	70	2	1
2	71	2	1
2	72	2	1
2	73	2	1
2	74	2	1
2	75	2	1
2	76	2	1
2	77	2	1
2	78	2	1
2	79	2	0
2	80	2	1
2	81	2	1
2	82	2	0
2	83	2	1
2	84	2	1
2	85	2	1
2	86	2	1
2	87	2	0
2	88	2	1
2	89	2	1
2	90	2	0
2	91	2	1
2	92	2	1
2	93	2	0
2	94	2	0
2	95	2	0
2	96	2	1
2	97	2	1
2	98	2	1
2	99	2	0
2	100	2	0
3	1	1	0
3	2	1	0
3	3	1	1
3	4	1	1
3	5	1	1
3	6	1	0
3	7	1	0
3	8	1	0
3	9	1	0
3	10	1	0
3	11	1	0
3	12	1	0
3	13	1	0
3	14	1	0
3	15	1	0
3	16	1	0
3	17	1	0
3	18	1	0
3	19	1	0
3	20	1	1
3	21	1	0
3	22	1	0
3	23	1	1
3	24	1	0
3	25	1	0
3	26	1	0
3	27	1	0
3	28	1	0
3	29	1	0
3	30	1	0
3	31	1	0
3	32	1	0
3	33	1	0
3	34	1	0
3	35	1	0
3	36	1	0
3	37	1	0
3	38	1	1
3	39	1	0
3	40	1	0
3	41	1	1
3	42	1	0
3	43	1	0
3	44	1	0
3	45	1	0
3	46	1	0
3	47	1	0
3	48	1	0
3	49	1	0
3	50	1	1
3	51	1	0
3	52	1	0
3	53	1	0
3	54	1	0
3	55	1	1
3	56	1	0
3	57	1	0
3	58	1	0
3	59	1	0
3	60	1	1
3	61	1	0
3	62	1	0
3	63	1	0
3	64	1	0
3	65	1	0
3	66	1	0
3	67	1	0
3	68	1	0
3	69	1	0
3	70	1	0
3	71	1	0
3	72	1	0
3	73	1	0
3	74	1	0
3	75	1	0
3	76	1	0
3	77	1	0
3	78	1	0
3	79	1	0
3	80	1	1
3	81	1	1
3	82	1	1
3	83	1	1
3	84	1	0
3	85	1	0
3	86	1	0
3	87	1	0
3	88	1	0
3	89	1	0
3	90	1	0
3	91	1	0
3	92	1	0
3	93	1	0
3	94	1	0
3	95	1	0
3	96	1	0
3	97	1	0
3	98	1	0
3	99	1	0
3	100	1	1
3	1	2	0
3	2	2	1
3	3	2	0
3	4	2	0
3	5	2	0
3	6	2	1
3	7	2	0
3	8	2	0
3	9	2	0
3	10	2	1
3	11	2	0
3	12	2	0
3	13	2	0
3	14	2	0
3	15	2	0
3	16	2	0
3	17	2	0
3	18	2	1
3	19	2	0
3	20	2	0
3	21	2	0
3	22	2	0
3	23	2	0
3	24	2	0
3	25	2	0
3	26	2	0
3	27	2	0
3	28	2	0
3	29	2	0
3	30	2	0
3	31	2	1
3	32	2	1
3	33	2	0
3	34	2	0
3	35	2	0
3	36	2	0
3	37	2	0
3	38	2	0
3	39	2	0
3	40	2	0
3	41	2	0
3	42	2	0
3	43	2	0
3	44	2	1
3	45	2	0
3	46	2	0
3	47	2	0
3	48	2	0
3	49	2	0
3	50	2	1
3	51	2	0
3	52	2	0
3	53	2	0
3	54	2	0
3	55	2	0
3	56	2	0
3	57	2	0
3	58	2	0
3	59	2	0
3	60	2	0
3	61	2	0
3	62	2	1
3	63	2	0
3	64	2	1
3	65	2	0
3	66	2	0
3	67	2	0
3	68	2	0
3	69	2	0
3	70	2	0
3	71	2	0
3	72	2	0
3	73	2	0
3	74	2	0
3	75	2	0
3	76	2	0
3	77	2	0
3	78	2	0
3	79	2	1
3	80	2	1
3	81	2	1
3	82	2	0
3	83	2	0
3	84	2	0
3	85	2	0
3	86	2	0
3	87	2	0
3	88	2	0
3	89	2	0
3	90	2	0
3	91	2	0
3	92	2	0
3	93	2	0
3	94	2	1
3	95	2	0
3	96	2	1
3	97	2	0
3	98	2	0
3	99	2	0
3	100	2	0

## Sheet: Fruit quality
Parameters	Treatments	Number	Replications	Results
1	1	1	1	18
1	1	2	1	18
1	1	3	1	16
1	1	4	1	18
1	1	5	1	19		Parameters: 1 = seed number, 2= fruit weight, 3= fruit diameter, 4= fruit hight
1	1	6	1	21		Treatments: 1= WSB, 2= WoSBHV, 3= WoSB
1	1	7	1	25
1	1	8	1	18
1	1	9	1	17
1	1	10	1	17
1	1	11	1	19
1	1	12	1	18
1	1	13	1	22
1	1	14	1	24
1	1	15	1	21
1	1	16	1	18
1	1	17	1	18
1	1	18	1	18
1	1	19	1	15
1	1	20	1	17
1	1	21	1	19
1	1	22	1	22
1	1	23	1	14
1	1	24	1	18
1	1	25	1	19
1	1	26	1	21
1	1	27	1	15
1	1	28	1	17
1	1	29	1	19
1	1	30	1	20
1	1	1	2	21
1	1	2	2	17
1	1	3	2	15
1	1	4	2	17
1	1	5	2	19
1	1	6	2	20
1	1	7	2	24
1	1	8	2	19
1	1	9	2	18
1	1	10	2	18
1	1	11	2	21
1	1	12	2	24
1	1	13	2	25
1	1	14	2	27
1	1	15	2	25
1	1	16	2	19
1	1	17	2	21
1	1	18	2	23
1	1	19	2	22
1	1	20	2	23
1	1	21	2	19
1	1	22	2	18
1	1	23	2	16
1	1	24	2	19
1	1	25	2	19
1	1	26	2	22
1	1	27	2	16
1	1	28	2	15
1	1	29	2	17
1	1	30	2	23
1	2	1	1	17
1	2	2	1	19
1	2	3	1	21
1	2	4	1	23
1	2	5	1	17
1	2	6	1	18
1	2	7	1	18
1	2	8	1	16
1	2	9	1	15
1	2	10	1	18
1	2	11	1	19
1	2	12	1	16
1	2	13	1	16
1	2	14	1	15
1	2	15	1	18
1	2	16	1	18
1	2	17	1	23
1	2	18	1	19
1	2	19	1	19
1	2	20	1	17
1	2	21	1	16
1	2	22	1	18
1	2	23	1	19
1	2	24	1	18
1	2	25	1	18
1	2	26	1	18
1	2	27	1	16
1	2	28	1	14
1	2	29	1	15
1	2	30	1	19
1	2	1	2	15
1	2	2	2	19
1	2	3	2	17
1	2	4	2	22
1	2	5	2	21
1	2	6	2	17
1	2	7	2	17
1	2	8	2	19
1	2	9	2	18
1	2	10	2	18
1	2	11	2	20
1	2	12	2	15
1	2	13	2	17
1	2	14	2	16
1	2	15	2	15
1	2	16	2	15
1	2	17	2	22
1	2	18	2	18
1	2	19	2	19
1	2	20	2	19
1	2	21	2	14
1	2	22	2	15
1	2	23	2	21
1	2	24	2	22
1	2	25	2	23
1	2	26	2	17
1	2	27	2	15
1	2	28	2	13
1	2	29	2	16
1	2	30	2	17
1	3	1	1	11
1	3	2	1	11
1	3	3	1	14
1	3	4	1	16
1	3	5	1	17
1	3	6	1	12
1	3	7	1	13
1	3	8	1	8
1	3	9	1	10
1	3	10	1	13
1	3	11	1	17
1	3	12	1	15
1	3	13	1	18
1	3	14	1	13
1	3	15	1	16
1	3	1	2	14
1	3	2	2	12
1	3	3	2	11
1	3	4	2	15
1	3	5	2	12
1	3	6	2	16
1	3	7	2	13
1	3	8	2	12
1	3	9	2	11
1	3	10	2	9
1	3	11	2	15
1	3	12	2	15
1	3	13	2	17
1	3	14	2	15
1	3	15	2	16
2	1	1	1	5.8
2	1	2	1	5.4
2	1	3	1	6.6
2	1	4	1	5.2
2	1	5	1	5.8
2	1	6	1	6.6
2	1	7	1	7.6
2	1	8	1	6
2	1	9	1	6.2
2	1	10	1	5.2
2	1	11	1	5.6
2	1	12	1	6.2
2	1	13	1	8
2	1	14	1	5.4
2	1	15	1	5.4
2	1	16	1	6.2
2	1	17	1	7.2
2	1	18	1	6.8
2	1	19	1	6.2
2	1	20	1	6
2	1	21	1	5.2
2	1	22	1	6.4
2	1	23	1	5.4
2	1	24	1	5.4
2	1	25	1	5.6
2	1	26	1	5.8
2	1	27	1	6
2	1	28	1	6.6
2	1	29	1	6.2
2	1	30	1	5.6
2	1	1	2	4.8
2	1	2	2	4.8
2	1	3	2	6
2	1	4	2	5.6
2	1	5	2	6.8
2	1	6	2	6.6
2	1	7	2	5
2	1	8	2	6.6
2	1	9	2	4.8
2	1	10	2	5.4
2	1	11	2	6
2	1	12	2	4.6
2	1	13	2	5.6
2	1	14	2	6.2
2	1	15	2	5.6
2	1	16	2	5
2	1	17	2	6
2	1	18	2	6
2	1	19	2	6.2
2	1	20	2	5
2	1	21	2	6.6
2	1	22	2	5.8
2	1	23	2	5.6
2	1	24	2	5.8
2	1	25	2	5.8
2	1	26	2	6.2
2	1	27	2	6.2
2	1	28	2	6.8
2	1	29	2	6.6
2	1	30	2	5.8
2	2	1	1	5
2	2	2	1	6
2	2	3	1	5
2	2	4	1	5.4
2	2	5	1	6.6
2	2	6	1	5.2
2	2	7	1	6
2	2	8	1	5.6
2	2	9	1	5.4
2	2	10	1	5.4
2	2	11	1	5.4
2	2	12	1	6
2	2	13	1	5.4
2	2	14	1	6.4
2	2	15	1	5.2
2	2	16	1	5.4
2	2	17	1	5.4
2	2	18	1	5
2	2	19	1	4.4
2	2	20	1	4
2	2	21	1	3.8
2	2	22	1	3.4
2	2	23	1	4.4
2	2	24	1	4
2	2	25	1	4.2
2	2	26	1	4.6
2	2	27	1	4
2	2	28	1	4.2
2	2	29	1	4.2
2	2	30	1	4.8
2	2	1	2	4.8
2	2	2	2	4.2
2	2	3	2	5.2
2	2	4	2	4.8
2	2	5	2	5
2	2	6	2	2.2
2	2	7	2	5.4
2	2	8	2	5.8
2	2	9	2	4.2
2	2	10	2	4.2
2	2	11	2	2.4
2	2	12	2	3.6
2	2	13	2	3.6
2	2	14	2	5.4
2	2	15	2	6
2	2	16	2	3
2	2	17	2	3.4
2	2	18	2	6.2
2	2	19	2	4
2	2	20	2	3.8
2	2	21	2	3.6
2	2	22	2	2.6
2	2	23	2	3
2	2	24	2	3.4
2	2	25	2	4.2
2	2	26	2	2.8
2	2	27	2	3.6
2	2	28	2	1.4
2	2	29	2	2.2
2	2	30	2	2.2
2	3	1	1	3
2	3	2	1	3.2
2	3	3	1	2.2
2	3	4	1	1.6
2	3	5	1	2.8
2	3	6	1	2.6
2	3	7	1	3.6
2	3	8	1	3.8
2	3	9	1	2.8
2	3	10	1	2.4
2	3	11	1	4
2	3	12	1	1.6
2	3	13	1	3.8
2	3	14	1	2.4
2	3	15	1	2.6
2	3	1	2	5.6
2	3	2	2	5
2	3	3	2	4.6
2	3	4	2	2.6
2	3	5	2	3
2	3	6	2	5
2	3	7	2	4.6
2	3	8	2	3.4
2	3	9	2	3
2	3	10	2	1.6
2	3	11	2	2.6
2	3	12	2	3
2	3	13	2	2.4
2	3	14	2	2.5
2	3	15	2	3
3	1	1	1	18
3	1	2	1	18
3	1	3	1	21
3	1	4	1	16
3	1	5	1	16
3	1	6	1	20
3	1	7	1	21
3	1	8	1	18
3	1	9	1	18
3	1	10	1	17
3	1	11	1	17.5
3	1	12	1	18
3	1	13	1	19
3	1	14	1	16.5
3	1	15	1	16
3	1	16	1	19
3	1	17	1	19.5
3	1	18	1	19.5
3	1	19	1	18.5
3	1	20	1	19.5
3	1	21	1	17
3	1	22	1	17.5
3	1	23	1	19
3	1	24	1	16
3	1	25	1	16
3	1	26	1	18
3	1	27	1	16
3	1	28	1	17
3	1	29	1	19
3	1	30	1	16
3	1	1	2	18
3	1	2	2	18
3	1	3	2	21
3	1	4	2	16
3	1	5	2	16
3	1	6	2	20
3	1	7	2	21
3	1	8	2	18
3	1	9	2	18
3	1	10	2	17
3	1	11	2	17.5
3	1	12	2	18
3	1	13	2	19
3	1	14	2	16.5
3	1	15	2	16
3	1	16	2	19
3	1	17	2	19.5
3	1	18	2	19.5
3	1	19	2	18.5
3	1	20	2	19.5
3	1	21	2	17
3	1	22	2	17.5
3	1	23	2	19
3	1	24	2	16.5
3	1	25	2	16
3	1	26	2	18
3	1	27	2	16.5
3	1	28	2	18.5
3	1	29	2	19
3	1	30	2	17
3	2	1	1	17
3	2	2	1	20
3	2	3	1	15.5
3	2	4	1	16
3	2	5	1	16.5
3	2	6	1	16.5
3	2	7	1	18.5
3	2	8	1	18
3	2	9	1	16
3	2	10	1	16.5
3	2	11	1	18
3	2	12	1	17.5
3	2	13	1	16
3	2	14	1	19
3	2	15	1	16
3	2	16	1	16.5
3	2	17	1	16
3	2	18	1	17
3	2	19	1	17.5
3	2	20	1	16.5
3	2	21	1	15
3	2	22	1	14.5
3	2	23	1	17.5
3	2	24	1	15
3	2	25	1	15
3	2	26	1	16.5
3	2	27	1	17.5
3	2	28	1	17.5
3	2	29	1	15.5
3	2	30	1	27
3	2	1	2	19
3	2	2	2	17
3	2	3	2	19.5
3	2	4	2	17.5
3	2	5	2	19
3	2	6	2	14
3	2	7	2	21
3	2	8	2	21
3	2	9	2	17
3	2	10	2	16.5
3	2	11	2	15
3	2	12	2	16
3	2	13	2	15
3	2	14	2	19
3	2	15	2	19.5
3	2	16	2	14.5
3	2	17	2	17
3	2	18	2	20
3	2	19	2	12
3	2	20	2	11.5
3	2	21	2	18
3	2	22	2	15
3	2	23	2	15
3	2	24	2	16
3	2	25	2	19
3	2	26	2	14
3	2	27	2	18
3	2	28	2	13
3	2	29	2	14
3	2	30	2	14.5
3	3	1	1	15.5
3	3	2	1	15
3	3	3	1	14
3	3	4	1	13
3	3	5	1	15.5
3	3	6	1	14.5
3	3	7	1	18
3	3	8	1	17
3	3	9	1	16
3	3	10	1	15
3	3	11	1	17.5
3	3	12	1	13
3	3	13	1	17
3	3	14	1	14
3	3	15	1	15
3	3	1	2	20
3	3	2	2	20
3	3	3	2	19.5
3	3	4	2	15
3	3	5	2	13
3	3	6	2	19
3	3	7	2	18
3	3	8	2	15.5
3	3	9	2	16
3	3	10	2	11
3	3	11	2	15
3	3	12	2	11
3	3	13	2	14.5
3	3	14	2	15
3	3	15	2	16
4	1	1	1	30
4	1	2	1	29
4	1	3	1	30
4	1	4	1	29
4	1	5	1	34
4	1	6	1	33
4	1	7	1	34
4	1	8	1	31
4	1	9	1	34
4	1	10	1	31
4	1	11	1	32
4	1	12	1	33
4	1	13	1	38
4	1	14	1	31
4	1	15	1	33
4	1	16	1	32
4	1	17	1	33
4	1	18	1	34
4	1	19	1	31
4	1	20	1	30
4	1	21	1	29.5
4	1	22	1	34
4	1	23	1	32
4	1	24	1	33
4	1	25	1	34
4	1	26	1	31.5
4	1	27	1	32
4	1	28	1	35
4	1	29	1	29
4	1	30	1	35
4	1	1	2	31
4	1	2	2	31
4	1	3	2	30
4	1	4	2	29
4	1	5	2	35
4	1	6	2	33
4	1	7	2	35
4	1	8	2	30.5
4	1	9	2	34
4	1	10	2	31
4	1	11	2	30
4	1	12	2	34
4	1	13	2	40.5
4	1	14	2	30
4	1	15	2	31
4	1	16	2	32.5
4	1	17	2	35
4	1	18	2	35
4	1	19	2	30
4	1	20	2	28.5
4	1	21	2	29
4	1	22	2	33.5
4	1	23	2	30
4	1	24	2	35
4	1	25	2	35
4	1	26	2	31
4	1	27	2	33
4	1	28	2	34
4	1	29	2	33
4	1	30	2	34
4	2	1	1	27
4	2	2	1	26
4	2	3	1	35
4	2	4	1	29.5
4	2	5	1	36
4	2	6	1	30
4	2	7	1	28.5
4	2	8	1	29
4	2	9	1	31
4	2	10	1	30.5
4	2	11	1	28
4	2	12	1	31.5
4	2	13	1	30
4	2	14	1	30
4	2	15	1	18
4	2	16	1	27.5
4	2	17	1	30.5
4	2	18	1	25
4	2	19	1	30
4	2	20	1	28
4	2	21	1	30
4	2	22	1	27
4	2	23	1	27.5
4	2	24	1	29
4	2	25	1	30.5
4	2	26	1	31
4	2	27	1	26.5
4	2	28	1	26
4	2	29	1	28
4	2	30	1	30
4	2	1	2	30
4	2	2	2	27.5
4	2	3	2	27
4	2	4	2	32
4	2	5	2	27.5
4	2	6	2	22
4	2	7	2	26
4	2	8	2	27.5
4	2	9	2	28
4	2	10	2	30.8
4	2	11	2	19
4	2	12	2	27
4	2	13	2	20
4	2	14	2	27
4	2	15	2	28
4	2	16	2	24
4	2	17	2	21
4	2	18	2	29
4	2	19	2	28
4	2	20	2	22
4	2	21	2	22
4	2	22	2	19
4	2	23	2	25
4	2	24	2	25
4	2	25	2	24
4	2	26	2	24
4	2	27	2	22
4	2	28	2	23
4	2	29	2	22
4	2	30	2	24
4	3	1	1	25
4	3	2	1	26
4	3	3	1	19.5
4	3	4	1	18.5
4	3	5	1	22
4	3	6	1	21.5
4	3	7	1	25
4	3	8	1	25
4	3	9	1	20
4	3	10	1	19
4	3	11	1	25
4	3	12	1	16
4	3	13	1	26
4	3	14	1	21.5
4	3	15	1	20
4	3	1	2	28.5
4	3	2	2	26
4	3	3	2	23
4	3	4	2	22
4	3	5	2	29
4	3	6	2	27.5
4	3	7	2	27.5
4	3	8	2	28.5
4	3	9	2	22
4	3	10	2	19
4	3	11	2	21
4	3	12	2	22
4	3	13	2	23.5
4	3	14	2	22
4	3	15	2	21
